# Supplementary material for: Reducing Sample Size While Improving Equity in Vaccine Clinical Trials: A Machine Learning-Based Recruitment Methodology with Application to Improving Trials of Hepatitis C Virus Vaccines in People Who Inject Drugs
Source: Healthcare (Basel). 2024 Mar 13;12(6):644. doi: 10.3390/healthcare12060644 (PMC10970332; doi:10.3390/healthcare12060644)
Supplement: Supplementary file 1 [file healthcare-12-00644-s001.zip]

Archive with 1 entries (1 files):
- healthcare-2825382-supplementary.pdf
